# Supplementary material for: Nutrient Digestive Bypass: Determinants and Associations with Stool Quality in Cats and Dogs
Source: Animals (Basel). 2024 Sep 26;14(19):2778. doi: 10.3390/ani14192778 (PMC11475581; doi:10.3390/ani14192778)
Supplement: Supplementary file 1 [file animals-14-02778-s001.zip]

Archive with 1 entries (1 files):
- animals-3117894-supplementary.pdf
